# Supplementary material for: A Systematic Review of Optic Disc Drusen in the Modern Imaging Era: Structure–Function Correlates, Diagnostic Performance, and NAION Co-Occurrence
Source: Diagnostics (Basel). 2025 Sep 22;15(18):2414. doi: 10.3390/diagnostics15182414 (PMC12468606; doi:10.3390/diagnostics15182414)
Supplement: Supplementary file 1 [file diagnostics-15-02414-s001.zip]

Archive with 1 entries (1 files):
- diagnostics-3856533-supplementary.pdf
